# Supplementary material for: Serious Games in Nursing Education: Scoping Review of Applications, Effectiveness, and Future Directions
Source: JMIR Serious Games. 2026 Jun 11;14:e86092. doi: 10.2196/86092 (PMC13258065; doi:10.2196/86092)
Supplement: Multimedia Appendix 3 [file games-v14-e86092-s003.xlsx]

## Sheet: Sheet1
Author	Year	Country	Study Type	Participants	Sample Size Total	Sample Size (IG/CG)	Sample Size IG	Sample Size CG	Application Context (course/skill)	Intervention Measures	Basic Design Info	Intervention Duration	Short Game Description	Game Design (standardized)	Key game design features (mechanics)	Evaluation Indicators
Cook[46]	2012	UK	Quasi-experimental	Fourth-year Undergraduate Nursing Students	34	IG n=18, CG n=16	18	16	Cardiopulmonary Resuscitation Training	Web-based Interactive Simulation Game (PULSE)	Computer simulation game	2 days	A computer simulation game (PULSE) designed to support cardiopulmonary resuscitation training through scenario-based practice and interactive decision-making.	Platform/technology: Web-based; Immersion: Non-immersive; Learning activities: Scenario simulation; Interaction & feedback: Learner selects actions/answers with in-game feedback; Gamification elements: Progression/challenges.	Scenario-based tasks/decision points; Points/badges/leaderboards; Levels/progression/unlocking	Acceptability; Knowledge
Boada[35]	2015	Spain	Quasi-experimental	Nursing Students	109	IG n=67, CG n=42	67	42	Cardiopulmonary Resuscitation Training	3D Virtual Game (LISSA)	Serious game	1 week	A serious game (LISSA) designed to support cardiopulmonary resuscitation training through scenario-based practice and interactive decision-making.	Platform/technology: Computer-based; Immersion: Non-immersive; Learning activities: Interactive learning tasks; Interaction & feedback: Learner selects actions/answers with in-game feedback; Gamification elements: Progression/challenges.	Points/badges/leaderboards	Knowledge; Skills/Performance
Fonseca[38]	2016	Portugal	Quasi-experimental	Nursing Students	14	IG n=7, CG n=7	7	7	Clinical Assessment of Respiratory Problems in Premature Infants	Virtual Simulation Game (e-Baby)	Computer simulation game	30 hours	A computer simulation game (e-Baby) designed to support clinical assessment of respiratory problems in premature infants through scenario-based practice and interactive decision-making.	Platform/technology: Computer-based; Immersion: Non-immersive; Learning activities: Scenario simulation; Interaction & feedback: Learner selects actions/answers with in-game feedback; Gamification elements: Progression/challenges.	Scenario-based tasks/decision points; Points/badges/leaderboards	Knowledge
Verkuyl[41]	2017	Canada	Quasi-experimental	Second-year Undergraduate Nursing Students	47	NA (single-group / no control)			Nursing Care of Children Post-Appendectomy	Virtual Experience Game Application (VGS)	Serious game	60-90 minutes	A serious game (VGS) designed to support nursing care of children post-appendectomy through scenario-based practice and interactive decision-making.	Platform/technology: Mobile app; Immersion: Non-immersive; Learning activities: Interactive learning tasks; Interaction & feedback: Learner selects actions/answers with in-game feedback; Gamification elements: Progression/challenges.	Immediate feedback; Scenario-based tasks/decision points	Satisfaction; Knowledge; Self-efficacy
Chang[32]	2019	China	Quasi-experimental	Fourth-year Undergraduate Nursing Students	72	IG n=36, CG n=36	36	36	Electrocardiogram Interpretation	Web-based Interactive Game (RPG MV)	Role-playing game	2 hours	A role-playing game (RPG MV) designed to support electrocardiogram interpretation through scenario-based practice and interactive decision-making.	Platform/technology: Web-based; Immersion: Non-immersive; Learning activities: Role-play; Interaction & feedback: Learner selects actions/answers with in-game feedback; Gamification elements: Progression/challenges.	Immediate feedback; Scenario-based tasks/decision points; Team-based or collaborative play	Knowledge; Engagement/Motivation; Critical thinking; Learning attitude
Gutierrez[39]	2021	Spain	Quasi-experimental	Nursing Students in Basic and Advanced Life Support Courses	184	IG n=92, CG n=92	92	92	Basic and Advanced Life Support Training in Nursing Degree Courses	Virtual Game Application (SVUAL)	Serious game	5 days	A serious game (SVUAL) designed to support basic and advanced life support training in nursing degree courses through scenario-based practice and interactive decision-making.	Platform/technology: Mobile app; Immersion: Non-immersive; Learning activities: Interactive learning tasks; Interaction & feedback: Learner selects actions/answers with in-game feedback; Gamification elements: Progression/challenges.	Immediate feedback; Scenario-based tasks/decision points; Points/badges/leaderboards	Knowledge; Game experience
Hara[24]	2021	Brazil	Quasi-experimental	Undergraduate Nursing Students	30	NA (single-group / no control)			Nurse-patient Communication	3D Immersive VR Game (Comunica-Enf)	Immersive VR simulation	2 weeks	A immersive vr simulation (Comunica-Enf) designed to support nurse-patient communication through scenario-based practice and interactive decision-making.	Platform/technology: VR headset; Immersion: Immersive; Learning activities: Interactive learning tasks; Interaction & feedback: Learner selects actions/answers with in-game feedback; Gamification elements: Progression/challenges.	Immediate feedback; Scenario-based tasks/decision points; Points/badges/leaderboards; Levels/progression/unlocking	Acceptability
Wong[47]	2022	China	Quasi-experimental	Fourth-year Emergency Nursing Interns and Medical Students	62	NA (single-group / no control)			Team Collaboration in the Emergency Department for Patients with Intermittent Chest Pain	Web-based Simulation Game (Virtual ER)	Computer simulation game	2 hours	A computer simulation game (Virtual ER) designed to support team collaboration in the emergency department for patients with intermittent chest pain through scenario-based practice and interactive decision-making.	Platform/technology: Web-based; Immersion: Non-immersive; Learning activities: Scenario simulation; Interaction & feedback: Learner selects actions/answers with in-game feedback; Gamification elements: Progression/challenges.	Scenario-based tasks/decision points; Points/badges/leaderboards; Team-based or collaborative play	Teamwork attitude; Learning style; Satisfaction
Demirtas[29]	2022	Turkey	Quasi-experimental	First-year Undergraduate Nursing Students	104	IG n=51, CG n=53	51	53	Cardiopulmonary Resuscitation Training	App-based CPR Education Game	Serious game	3 hours	A serious game designed to support cardiopulmonary resuscitation training through scenario-based practice and interactive decision-making.	Platform/technology: Mobile app; Immersion: Non-immersive; Learning activities: Interactive learning tasks; Interaction & feedback: Learner selects actions/answers with in-game feedback; Gamification elements: Progression/challenges.	Immediate feedback; Points/badges/leaderboards	Knowledge; Skills/Performance
Monica J Hughes[43]	2025	USA	Quasi-experimental	senior-level, final semester nursing students	94	NA (single-group / no control)			Community and public health nursing competencies Training	Mobile App-based Virtual Experience Game	Serious game	4 months	A serious game designed to support community and public health nursing competencies training through scenario-based practice and interactive decision-making.	Platform/technology: Mobile app; Immersion: Non-immersive; Learning activities: Interactive learning tasks; Interaction & feedback: Learner selects actions/answers with in-game feedback; Gamification elements: Progression/challenges.	Scenario-based tasks/decision points; Points/badges/leaderboards	Self-efficacy
Volejnikova[26]	2021	Australia	Qualitative	Nursing Students	8	NA (single-group / no control)			Risk Assessment of Elderly Living Environments	/	Serious game	/	A serious game designed to support risk assessment of elderly living environments through scenario-based practice and interactive decision-making.	Platform/technology: Computer-based; Immersion: Non-immersive; Learning activities: Interactive learning tasks; Interaction & feedback: Learner selects actions/answers with in-game feedback; Gamification elements: NR.	Immediate feedback; Scenario-based tasks/decision points; Points/badges/leaderboards
Roman[25]	2022	Spain	Qualitative	Fourth-year Undergraduate Nursing Students	89	NA (single-group / no control)			Assessment of Critical Care Nursing Skills	/	Serious game	/	A serious game designed to support assessment of critical care nursing skills through scenario-based practice and interactive decision-making.	Platform/technology: Computer-based; Immersion: Non-immersive; Learning activities: Interactive learning tasks; Interaction & feedback: Learner selects actions/answers with in-game feedback; Gamification elements: NR.	Immediate feedback; Scenario-based tasks/decision points
Kang[40]	2018	South Korea	Mixed Methods	Undergraduate Nursing Students	92	IG n=49, CG n=43	49	43	Care of Patients with Chronic Diseases	Mobile App-based Virtual Experience Game	Serious game	2 weeks	A serious game designed to support care of patients with chronic diseases through scenario-based practice and interactive decision-making.	Platform/technology: Mobile app; Immersion: Non-immersive; Learning activities: Interactive learning tasks; Interaction & feedback: Learner selects actions/answers with in-game feedback; Gamification elements: Progression/challenges.	Scenario-based tasks/decision points; Points/badges/leaderboards	Acceptability; Knowledge; Self-efficacy
Ignacio[42]	2020	Singapore	Mixed Methods	First-year Undergraduate Nursing Students	49	IG n=23, CG n=26	23	26	Pathophysiology Teaching	Classroom Game on a Web Platform (Kahoot)	Serious game	4 months	A serious game (Kahoot) designed to support pathophysiology teaching through scenario-based practice and interactive decision-making.	Platform/technology: Web-based; Immersion: Non-immersive; Learning activities: Quiz-based competition; Interaction & feedback: Learner selects actions/answers with in-game feedback; Gamification elements: Progression/challenges; Points/leaderboard; Time pressure.	Immediate feedback; Scenario-based tasks/decision points; Points/badges/leaderboards	Knowledge
Adhikari[31]	2021	UK	Mixed Methods	Third-year Undergraduate Nursing Students	20	NA (single-group / no control)			Analysis of Pneumonia Complicated by Sepsis	Immersive Virtual Reality Game (IVR)	Immersive VR simulation	20-30 minutes	A immersive vr simulation (IVR) designed to support analysis of pneumonia complicated by sepsis through scenario-based practice and interactive decision-making.	Platform/technology: VR headset; Immersion: Immersive; Learning activities: Interactive learning tasks; Interaction & feedback: Learner selects actions/answers with in-game feedback; Gamification elements: Progression/challenges.	Immediate feedback; Scenario-based tasks/decision points; Points/badges/leaderboards	Acceptability; Knowledge; Self-efficacy
Maheu[27]	2022	Canada	Mixed Methods	Nursing Students in Critical Care Course	28	NA (single-group / no control)			Identification and Care of Acute Heart Failure Symptoms	Web-based Interactive Game (SIGN@L)	Serious game	1-3 weeks	A serious game (SIGN@L) designed to support identification and care of acute heart failure symptoms through scenario-based practice and interactive decision-making.	Platform/technology: Web-based; Immersion: Non-immersive; Learning activities: Interactive learning tasks; Interaction & feedback: Learner selects actions/answers with in-game feedback; Gamification elements: Progression/challenges.	Scenario-based tasks/decision points; Points/badges/leaderboards	Acceptability; Clinical reasoning
LeFlore[36]	2012	USA	Randomized Control	First-year Undergraduate Nursing Students	93	IG n=46, CG n=47	46	47	Teaching Pediatric Respiratory System Knowledge	Virtual Simulation Game	Computer simulation game	16 weeks	A computer simulation game designed to support teaching pediatric respiratory system knowledge through scenario-based practice and interactive decision-making.	Platform/technology: Computer-based; Immersion: Non-immersive; Learning activities: Scenario simulation; Interaction & feedback: Learner selects actions/answers with in-game feedback; Gamification elements: Progression/challenges.	Immediate feedback; Scenario-based tasks/decision points; Team-based or collaborative play	Knowledge; Skills/Performance
Tan[33]	2017	Singapore	Randomized Control	Second-year Undergraduate Nursing Students	103	IG n=57, CG n=46	57	46	Safe Transfusion Management	Experiential Game (3DHive)	Serious game	2 weeks	A serious game (3DHive) designed to support safe transfusion management through scenario-based practice and interactive decision-making.	Platform/technology: Computer-based; Immersion: Non-immersive; Learning activities: Interactive learning tasks; Interaction & feedback: Learner selects actions/answers with in-game feedback; Gamification elements: Progression/challenges.	Immediate feedback; Points/badges/leaderboards; Levels/progression/unlocking	Acceptability; Knowledge; Skills/Performance
Bayram[34]	2019	Turkey	Randomized Control	First-year Undergraduate Nursing Students	86	IG n=43, CG n=43	43	43	Nursing Care of Tracheostomy Patients	Mobile App-based Virtual Game	Serious game	90 minutes	A serious game designed to support nursing care of tracheostomy patients through scenario-based practice and interactive decision-making.	Platform/technology: Mobile app; Immersion: Non-immersive; Learning activities: Interactive learning tasks; Interaction & feedback: Learner selects actions/answers with in-game feedback; Gamification elements: Progression/challenges.	Points/badges/leaderboards	Knowledge; Skills/Performance
Blanié[37]	2020	France	Randomized Control	Second-year Undergraduate Nursing Students	146	IG n=73, CG n=73	73	73	Early Warning and Recognition of Postoperative Hip Bleeding	3D Scenario Simulation Game (Interaction Healthcare)	Computer simulation game	2 hours	A computer simulation game (Interaction Healthcare) designed to support early warning and recognition of postoperative hip bleeding through scenario-based practice and interactive decision-making.	Platform/technology: Computer-based; Immersion: Non-immersive; Learning activities: Scenario simulation; Interaction & feedback: Learner selects actions/answers with in-game feedback; Gamification elements: Progression/challenges.	Scenario-based tasks/decision points; Points/badges/leaderboards; Levels/progression/unlocking	Clinical reasoning; Engagement/Motivation; Teaching satisfaction
Calik[23]	2022	Turkey	Randomized Control	Second-year Undergraduate Nursing Students	60	IG n=30, CG n=30	30	30	Nursing Care of Patients with Diabetic Ketoacidosis	3D Scenario Simulation Game (UNITY 3D)	Computer simulation game	1 week	A computer simulation game (UNITY 3D) designed to support nursing care of patients with diabetic ketoacidosis through scenario-based practice and interactive decision-making.	Platform/technology: Computer-based; Immersion: Non-immersive; Learning activities: Scenario simulation; Interaction & feedback: Learner selects actions/answers with in-game feedback; Gamification elements: Progression/challenges.	Immediate feedback; Scenario-based tasks/decision points; Points/badges/leaderboards	Acceptability; Confidence/Anxiety
Sarvan[30]	2022	Turkey	Randomized Control	Fifth-year Undergraduate Nursing Students	90	IG n=45, CG n=45	45	45	Neonatal CPR Training	Web-based Simulation Application (NR-SGS)	Computer simulation game	5 days	A computer simulation game (NR-SGS) designed to support neonatal cpr training through scenario-based practice and interactive decision-making.	Platform/technology: Web-based; Immersion: Non-immersive; Learning activities: Scenario simulation; Interaction & feedback: Learner selects actions/answers with in-game feedback; Gamification elements: NR.	Scenario-based tasks/decision points; Points/badges/leaderboards	Knowledge; Pass rate
Nino Fijačko[44]	2024	Slovenia	Randomized Control	All nursing students	43	IG n=22, CG n=21	22	21	Adult basic life support Training	Mobile App-based Virtual Game	Serious game	2 weeks	A serious game designed to support adult basic life support training through scenario-based practice and interactive decision-making.	Platform/technology: Mobile app; Immersion: Non-immersive; Learning activities: Interactive learning tasks; Interaction & feedback: Learner selects actions/answers with in-game feedback; Gamification elements: Progression/challenges.	Scenario-based tasks/decision points; Points/badges/leaderboards	Knowledge; Skills/Performance
Gokalp MG[45]	2025	Turkey	Randomized Control	All nursing students	135	IG n=66, CG n=69	66	69	intramuscular injection skills Training	Web-based Interactive Game	Serious game		A serious game designed to support intramuscular injection skills training through scenario-based practice and interactive decision-making.	Platform/technology: Web-based; Immersion: Non-immersive; Learning activities: Interactive learning tasks; Interaction & feedback: Learner selects actions/answers with in-game feedback; Gamification elements: Progression/challenges.	Scenario-based tasks/decision points; Points/badges/leaderboards	Satisfaction; Knowledge; Skills/Performance; Self-efficacy

## Sheet: Sheet2
Key game design features (mechanics)	Basic Design Info
Scenario-based tasks/decision points; Points/badges/leaderboards; Levels/progression/unlocking	Computer simulation game
Points/badges/leaderboards	Serious game
Scenario-based tasks/decision points; Points/badges/leaderboards	Computer simulation game
Immediate feedback; Scenario-based tasks/decision points	Serious game
Immediate feedback; Scenario-based tasks/decision points; Team-based or collaborative play	Role-playing game
Immediate feedback; Scenario-based tasks/decision points; Points/badges/leaderboards	Serious game
Immediate feedback; Scenario-based tasks/decision points; Points/badges/leaderboards; Levels/progression/unlocking	Immersive VR simulation
Scenario-based tasks/decision points; Points/badges/leaderboards; Team-based or collaborative play	Computer simulation game
Immediate feedback; Points/badges/leaderboards	Serious game
Scenario-based tasks/decision points; Points/badges/leaderboards	Serious game
Immediate feedback; Scenario-based tasks/decision points; Points/badges/leaderboards	Serious game
Immediate feedback; Scenario-based tasks/decision points	Serious game
Scenario-based tasks/decision points; Points/badges/leaderboards	Serious game
Immediate feedback; Scenario-based tasks/decision points; Points/badges/leaderboards	Serious game
Immediate feedback; Scenario-based tasks/decision points; Points/badges/leaderboards	Immersive VR simulation
Scenario-based tasks/decision points; Points/badges/leaderboards	Serious game
Immediate feedback; Scenario-based tasks/decision points; Team-based or collaborative play	Computer simulation game
Immediate feedback; Points/badges/leaderboards; Levels/progression/unlocking	Serious game
Points/badges/leaderboards	Serious game
Scenario-based tasks/decision points; Points/badges/leaderboards; Levels/progression/unlocking	Computer simulation game
Immediate feedback; Scenario-based tasks/decision points; Points/badges/leaderboards	Computer simulation game
Scenario-based tasks/decision points; Points/badges/leaderboards	Computer simulation game
Scenario-based tasks/decision points; Points/badges/leaderboards	Serious game
Scenario-based tasks/decision points; Points/badges/leaderboards	Serious game
