# Supplementary material for: Serious Games in Nursing Education: Scoping Review of Applications, Effectiveness, and Future Directions
Source: JMIR Serious Games. 2026 Jun 11;14:e86092. doi: 10.2196/86092 (PMC13258065; doi:10.2196/86092)
Supplement: Multimedia Appendix 4 [file games-v14-e86092-s004.xlsx]

## Sheet: Study_List
No.	Study	Year	Country	Study design	Appraisal tool
1	Cook	2012	UK	Quasi-experimental	JBI Quasi-experimental
2	Boada	2015	Spain	Quasi-experimental	JBI Quasi-experimental
3	Fonseca	2016	Portugal	Quasi-experimental	JBI Quasi-experimental
4	Verkuyl	2017	Canada	Quasi-experimental	JBI Quasi-experimental
5	Chang	2019	China	Quasi-experimental	JBI Quasi-experimental
6	Gutierrez	2021	Spain	Quasi-experimental	JBI Quasi-experimental
7	Hara	2021	Brazil	Quasi-experimental	JBI Quasi-experimental
8	Wong	2022	China	Quasi-experimental	JBI Quasi-experimental
9	Demirtas	2022	Turkey	Quasi-experimental	JBI Quasi-experimental
10	Monica J Hughes	2025	USA	Quasi-experimental	JBI Quasi-experimental
11	Volejnikova	2021	Australia	Qualitative	JBI Qualitative
12	Roman	2022	Spain	Qualitative	JBI Qualitative
13	Kang	2018	South Korea	Mixed Methods	MMAT
14	Ignacio	2020	Singapore	Mixed Methods	MMAT
15	Adhikari	2021	UK	Mixed Methods	MMAT
16	Maheu	2022	Canada	Mixed Methods	MMAT
17	LeFlore	2012	USA	Randomized Control	JBI RCT
18	Tan	2017	Singapore	Randomized Control	JBI RCT
19	Bayram	2019	Turkey	Randomized Control	JBI RCT
20	Blanié	2020	France	Randomized Control	JBI RCT
21	Calik	2022	Turkey	Randomized Control	JBI RCT
22	Sarvan	2022	Turkey	Randomized Control	JBI RCT
23	Nino Fijačko	2024	Slovenia	Randomized Control	JBI RCT
24	Gokalp MG	2025	Turkey	Randomized Control	JBI RCT

## Sheet: JBI_RCT_Matrix
Questions	LeFlore 2012	Tan 2017	Bayram 2019	Blanié 2020	Calik 2022	Sarvan 2022	Nino Fijačko 2024	Gokalp MG 2025
1. Was true randomization used for assignment of participants to treatment groups?	Yes	Yes	Yes	Yes	Yes	Unclear	Yes	Unclear
2. Was allocation to treatment groups concealed?	Yes	Yes	Yes	Yes	Yes	Yes	Unclear	Yes
3. Were treatment groups similar at the baseline?	Yes	Yes	Yes	Yes	Yes	Yes	Yes	Unclear
4. Were participants blind to treatment assignment?	Yes	Yes	Yes	Yes	Unclear	Yes	Yes	Yes
5. Were those delivering treatment blind to treatment assignment?	Yes	Yes	Unclear	Yes	Yes	Yes	Yes	Yes
6. Were outcomes assessors blind to treatment assignment?	Unclear	Yes	Yes	Yes	Yes	Unclear	Yes	Yes
7. Were treatment groups treated identically other than the intervention of interest?	Yes	Yes	Yes	Yes	Yes	Yes	Yes	Yes
8. Was follow up complete and if not, were differences between groups in terms of their follow up adequately described and analyzed?	Yes	Yes	Yes	Yes	Yes	Yes	Yes	Yes
9. Were participants analyzed in the groups to which they were randomized?	Yes	Yes	Yes	Yes	Yes	Yes	Yes	Yes
10. Were outcomes measured in the same way for treatment groups?	Yes	Unclear	Yes	Yes	Yes	Yes	Yes	Yes
11. Were outcomes measured in a reliable way?	Yes	Yes	Yes	Unclear	Yes	Yes	Yes	No
12. Was appropriate statistical analysis used?	Yes	Yes	Yes	Yes	Yes	Yes	Unclear	Unclear
13. Was the trial design appropriate, and any deviations from the standard RCT design accounted for in the conduct and analysis of the trial?	Yes	Yes	Yes	Yes	Yes	Unclear	Yes	Yes

## Sheet: JBI_Quasi_Matrix
Questions	Cook 2012	Boada 2015	Fonseca 2016	Verkuyl 2017	Chang 2019	Gutierrez 2021	Hara 2021	Wong 2022	Demirtas 2022	Monica J Hughes 2025
1. Is it clear in the study what is the cause and what is the effect?	Yes	Yes	Unclear	Yes	Yes	Unclear	Yes	Yes	Unclear	Yes
2. Were the participants included in any comparisons similar?	Unclear	Yes	Yes	Yes	Yes	Yes	Yes	Yes	Yes	Yes
3. Were the participants included in any comparisons receiving similar treatment or care, other than the exposure or intervention of interest?	Yes	Yes	Yes	Yes	Yes	Yes	Yes	Yes	Yes	Yes
4. Was there a control group?	Yes	Yes	Yes	Yes	Yes	Yes	Yes	Unclear	Yes	Yes
5. Were there multiple measurements of the outcome both pre and post the intervention or exposure?	Yes	Unclear	Unclear	Yes	Yes	Yes	Yes	Yes	Yes	Yes
6. Was follow up complete and if not, were differences between groups in terms of their follow up adequately described and analyzed?	Yes	Yes	Unclear	Yes	Yes	Yes	Yes	Yes	Unclear	Yes
7. Were the outcomes of participants included in any comparisons measured in the same way?	Yes	Yes	Yes	Yes	Yes	Yes	Yes	Yes	Yes	Unclear
8. Were outcomes measured in a reliable way?	Yes	Yes	Yes	Unclear	Yes	Unclear	Yes	Yes	Unclear	Yes
9. Was appropriate statistical analysis used?	Yes	Yes	Yes	Yes	Yes	Yes	Yes	Yes	Unclear	Yes

## Sheet: JBI_Qual_Matrix
Questions	Volejnikova 2021	Roman 2022
1. Is there congruity between the stated philosophical perspective and the research methodology?	Yes	Yes
2. Is there congruity between the research methodology and the research question or objectives?	Unclear	Yes
3. Is there congruity between the research methodology and the methods used to collect data?	No	Yes
4. Is there congruity between the research methodology and the representation and analysis of data?	Yes	Unclear
5. Is there congruity between the research methodology and the interpretation of results?	Yes	Yes
6. Is there a statement locating the researcher culturally or theoretically?	Yes	No
7. Is the influence of the researcher on the research, and vice- versa, addressed?	Yes	Yes
8. Are participants, and their voices, adequately represented?	Unclear	Yes
9. Is the research ethical according to current criteria, and is there evidence of ethical approval by an appropriate body?	Yes	Yes
10. Do the conclusions drawn in the research report flow from the analysis or interpretation of the data?	Yes	Yes

## Sheet: MMAT_Matrix
Questions	Kang 2018	Ignacio 2020	Adhikari 2021	Maheu 2022
1. Screening 1: Are there clear research questions?	Yes	Yes	Unclear	Yes
2. Screening 2: Do the collected data allow addressing the research questions?	Unclear	Yes	Yes	Yes
3. Qualitative: Is the qualitative approach appropriate to answer the research question?	Yes	Yes	Yes	Yes
4. Qualitative: Are the qualitative data collection methods adequate to address the research question?	Yes	Yes	Unclear	Yes
5. Qualitative: Are the findings adequately derived from the data?	Yes	Yes	Unclear	Yes
6. Quantitative: Is the sampling strategy relevant to address the research question?	Yes	Yes	Yes	Yes
7. Quantitative: Are the measurements appropriate?	Yes	No	No	Unclear
8. Quantitative: Is the risk of nonresponse bias low?	Yes	No	Yes	Yes
9. Mixed methods: Is there an adequate rationale for using a mixed methods design?	Unclear	Yes	Yes	Yes
10. Mixed methods: Are the different components effectively integrated to answer the research question?	Yes	Yes	Unclear	Yes
11. Mixed methods: Are divergences and inconsistencies adequately addressed?	Yes	Yes	Yes	Yes
12. Mixed methods: Do the outputs of the integration adequately inform the mixed methods interpretation?	Yes	Unclear	Yes	Unclear
